# Supplementary material for: Research on Forest Carbon Sequestration and Its Economic Valuation: A Case Study of the Zixi Mountain Nature Reserve, Chuxiong Prefecture
Source: Plants (Basel). 2025 Sep 2;14(17):2746. doi: 10.3390/plants14172746 (PMC12430626; doi:10.3390/plants14172746)
Supplement: Supplementary file 1 [file plants-14-02746-s001.zip]

Archive with 1 entries (1 files):
- plants-3720164-supplementary.pdf
